# Supplementary material for: The impact of changing risk thresholds on the number of people in England eligible for urgent investigation for possible cancer: an observational cross-sectional study
Source: Br J Cancer. 2021 Sep 16;125(11):1593–7. doi: 10.1038/s41416-021-01541-4 (PMC8445014; doi:10.1038/s41416-021-01541-4)
Supplement: Supplementary file 1 — Appendix A [file 41416_2021_1541_MOESM1_ESM.xlsx]

## Sheet: Instructions
	Cancer symptoms by Positive Predictive Value (PPV)
	This spreadsheet contains the tables developed using NG12 collated data for all sites.(1)
	The exceptions is larynx, for which there was insufficient evidence at the time of NG12's latest revision, thus newly published data has been used.(2)
	Studies have only been included if a PPV could be derived and that PPV was ≥1%, unless it was a meta-analysis.
	All meta-analysis results are included, even if they fall below 1% PPV
	If a meta-analysis has been performed then the component studies used for that symptom in that meta-analysis have been excluded from the rest of the table.
	'Site NG12'	These contain the current NICE guidelines for referral according to NG12
	'Site all'	These contain all the extracted data from NG12
	'Site refined'	These contain the same data as 'site all' but I have greyed out any symptoms or combinations that are duplicates
		In creating this list I remove criteria that already appear in a higher order in the same category e.g. PPV>5% symptom a + symptom b will be removed if symptom a alone also has a PPV>5%
		I will also remove criteria between groups e.g. if symptom c + symptom d appears in PPV 2-2.99% and symptom c alone had already appeared in PPV >3% then I would exclude symptom c + symptom d as it would already have been captured.
	'Site bands'	These summarise the final list of features meeting each band of 1-1.99%, 2-2.99%, 3-4.99% and ≥5%. Greyed out combinations from 'Site refined' have been removed
	'Site cumulative'	These contain the same data as 'site bands' but here the features are cumulative so that e.g. ≥2% also contains all the features from 3-4.99% and ≥5%, any duplicates have been removed and the least restrictive feature kept as per 'site refined'
	The hyperlinks below will take you straight to 'cumulative' for each site. These are the final lists of features used in the study. Working back through the tabs to the left shows the derivation of these final threshold features.
	Lung
	Upper GI (gastrointestinal)
	Pancreas
	Colorectal
	Breast
	Ovary
	Endometrium
	Prostate
	Bladder
	Kidney
	Larynx
	References
1	NICE referral guidelines for suspected cancer. National Institute for Health and Clinical Excellence. June 2015. https://www.nice.org.uk/guidance/ng12/evidence/full-guideline-pdf-2676000277 [accessed 16:35 on 17/02/2021]
2	Shephard EA, Parkinson MA, Hamilton WT. Recognising laryngeal cancer in primary care: a large case-control study using electronic records. Br J Gen Pract. 2019 Feb;69(679):e127–33.

## Sheet: Lung NG12
NG12	Symptom1	Symptom2	Patient group
refer 2ww	CXR finding suggesting lung cancer		all
refer 2ww	unexplained haemoptysis		>40y
CXR 2ww	cough		smoker >40y
CXR 2ww	fatigue		smoker >40y
CXR 2ww	shortness of breath		smoker >40y
CXR 2ww	chest pain		smoker >40y
CXR 2ww	weight loss		smoker >40y
CXR 2ww	appetite loss		smoker >40y
CXR 2ww	cough	fatigue	all >40y
CXR 2ww	cough	shortness of breath	all >40y
CXR 2ww	cough	chest pain	all >40y
CXR 2ww	cough	weight loss	all >40y
CXR 2ww	cough	appetite loss	all >40y
CXR 2ww	fatigue	shortness of breath	all >40y
CXR 2ww	fatigue	chest pain	all >40y
CXR 2ww	fatigue	weight loss	all >40y
CXR 2ww	fatigue	appetite loss	all >40y
CXR 2ww	shortness of breath	chest pain	all >40y
CXR 2ww	shortness of breath	weight loss	all >40y
CXR 2ww	shortness of breath	appetite loss	all >40y
CXR 2ww	chest pain	weight loss	all >40y
CXR 2ww	chest pain	appetite loss	all >40y
CXR 2ww	weight loss	appetite loss	all >40y
consider CXR 2ww	persistent/recurrent chest infection		all >40y
	finger clubbing		all >40y
	supraclavicular lymphadenopathy		all >40y
	persistent cervical lymphadenopathy		all >40y
	chest signs consistent with lung cancer		all >40y
	thrombocytosis		all >40y

## Sheet: Lung all
PPV	95%CI low	95%CI high	Symptom1	Symptom2	Patient group	Ref	NOTES
17			Haemoptysis (reported twice)		all patients	Hamilton (2005)
12			Haemoptysis (reported twice)		smokers	Hamilton (2005)
>10			Fatigue	abnormal spirometry	smokers	Hamilton (2005)	abnormal spirometry has been excluded, as per NG12 and because it is not possible to get accurate coding for this
>10			Dyspnoea	abnormal spirometry	smokers	Hamilton (2005)
>10			Chest pain	thrombocytosis	smokers	Hamilton (2005)
>10			Chest pain	abnormal spirometry	smokers	Hamilton (2005)
>10			Weight loss	thrombocytosis	smokers	Hamilton (2005)
>10			Weight loss	abnormal spirometry	smokers	Hamilton (2005)
>10			Haemoptysis	appetite loss	all patients	Hamilton (2005)
>10			Haemoptysis	thrombocytosis	all patients	Hamilton (2005)
>10			Haemoptysis	abnormal spirometry	all patients	Hamilton (2005)
9.2			Haemoptysis	weight loss	all patients	Hamilton (2005)
7.6			Chest pain	appetite loss	smokers	Hamilton (2005)
7.1			Haemoptysis		Patients ≥ 70 years	Hamilton (2005)
6.9			Haemoptysis	Dyspnoea	smokers	Hamilton (2005)
6.5			Cough	thrombocytosis	smokers	Hamilton (2005)
6.1			Weight loss	thrombocytosis	all patients	Hamilton (2005)
6.1			Haemoptysis	Fatigue	smokers	Hamilton (2005)
5.5			Dyspnoea	appetite loss	smokers	Hamilton (2005)
5			Weight loss	appetite loss	smokers	Hamilton (2005)
5			Haemoptysis	Chest pain	all patients	Hamilton (2005)
4.9			Haemoptysis	Dyspnoea	all patients	Hamilton (2005)
4.5			Haemoptysis		smokers	Hamilton (2005)
4.4			Chest pain	weight loss	smokers	Hamilton (2005)
4.2			Thrombocytosis		smokers	Hamilton (2005)
4.1			Abnormal spirometry		Patients ≥ 70 years	Hamilton (2005)	In Hamilton 2005 all PPVs were higher if aged >70yrs (0.9-2.2%PPV except haemoptysis and abnormal spirometry ) need to get these figures into this table
4.1			Haemoptysis	Chest pain	smokers	Hamilton (2005)
4			Abnormal spirometry		smokers	Hamilton (2005)
4			Fatigue	abnormal spirometry	all patients	Hamilton (2005)
3.9			Haemoptysis	Cough	smokers	Hamilton (2005)
3.83	1.66	8.62	Haemoptysis		all patients	Meta-analysis	Jones (2007, at 3 years), Hippisley-Cox (2011), Iyen-Omofoman (2013)
3.6			Cough	abnormal spirometry	smokers	Hamilton (2005)
3.6			Thrombocytosis	abnormal spirometry	all patients	Hamilton (2005)
3.51	1.61	7.5	Haemoptysis		all patients	Meta-analysis	Jones (2007, at 6 months), Hippisley-Cox (2011), Iyen-Omofoman (2013)
3.3			Haemoptysis	Fatigue	all patients	Hamilton (2005)
3.1			Dyspnoea	weight loss	smokers	Hamilton (2005)
3			Thrombocytosis		Patients 40-69 years	Hamilton (2005)
2.8			Cough	appetite loss	smokers	Hamilton (2005)
2.7			Appetite loss (reported twice)		smokers	Hamilton (2005)
2.7			Appetite loss	abnormal spirometry	all patients	Hamilton (2005)
2.4			Fatigue	thrombocytosis	smokers	Hamilton (2005)
2.4			Dyspnoea	thrombocytosis	smokers	Hamilton (2005)
2.4	1.4	4.1	Haemoptysis		all patients	Hamilton (2005)
2.3			Fatigue	appetite loss	smokers	Hamilton (2005)
2.3			Cough	weight loss	smokers	Hamilton (2005)
2.3			Dyspnoea	abnormal spirometry	all patients	Hamilton (2005)
2.3	1.2	4.4	Weight loss	appetite loss	all patients	Hamilton (2005)
2.2			Dyspnoea	chest pain	smokers	Hamilton (2005)
2.1			Weight loss		smokers	Hamilton (2005)
2			Fatigue	weight loss	smokers	Hamilton (2005)
2	1.1	3.5	Cough	thrombocytosis	all patients	Hamilton (2005)
2	1.2	3.8	Dyspnoea	weight loss	all patients	Hamilton (2005)
2	1.2	3.8	Dyspnoea	appetite loss	all patients	Hamilton (2005)
2			Dyspnoea	thrombocytosis	all patients	Hamilton (2005)
2			Chest pain	thrombocytosis	all patients	Hamilton (2005)
2	1.1	3.5	Haemoptysis	Cough	all patients	Hamilton (2005)
1.8			Appetite loss		smokers	Hamilton (2005)
1.8			Fatigue	thrombocytosis	all patients	Hamilton (2005)
1.8	1.1	2.9	Cough	weight loss	all patients	Hamilton (2005)
1.8	1	3.4	Chest pain	weight loss	all patients	Hamilton (2005)
1.8	0.9	3.9	Chest pain	appetite loss	all patients	Hamilton (2005)
1.7			Appetite loss (reported twice)		all patients	Hamilton (2005)
1.7			Weight loss (reported twice)		smokers	Hamilton (2005)
1.6	0.8	3.1	Thrombocytosis		all patients	Hamilton (2005)
1.6	0.9	2.9	Abnormal spirometry		all patients	Hamilton (2005)
1.6	0.9	2.7	Cough	appetite loss	all patients	Hamilton (2005)
1.5			Dyspnoea (reported twice)		smokers	Hamilton (2005)
1.5			Weight loss + abnormal spirometry	abnormal spirometry	all patients	Hamilton (2005)
1.4			Chest pain (reported twice)		smokers	Hamilton (2005)
1.4			Fatigue	dyspnoea	smokers	Hamilton (2005)
1.4			Cough	dyspnoea	smokers	Hamilton (2005)
1.4			Chest pain	abnormal spirometry	all patients	Hamilton (2005)
1.3			Cough (reported twice)		smokers	Hamilton (2005)
1.3			Chest pain		smokers	Hamilton (2005)
1.3			Fatigue	Chest pain	smokers	Hamilton (2005)
1.2			Dyspnoea		smokers	Hamilton (2005)
1.2	0.7	2.3	Weight loss (reported twice)		all patients	Hamilton (2005)
1.2			Appetite loss (reported twice)		all patients	Hamilton (2005)
1.2			Fatigue (reported twice)		smokers	Hamilton (2005)
1.2	0.7	2.3	Weight loss (reported twice)		all patients	Hamilton (2005)
1.2	0.7	2.1	Fatigue	appetite loss	all patients	Hamilton (2005)
1.2	0.6	2.6	Cough	abnormal spirometry	all patients	Hamilton (2005)
1.2	0.9	1.8	Dyspnoea	Chest pain	all patients	Hamilton (2005)
1.1	0.8	1.6	Weight loss		all patients	Hamilton (2005)
1.1			Appetite loss		Patients 40-69 years	Hamilton (2005)
1			Fatigue	cough	smokers	Hamilton (2005)
1	0.6	1.7	Fatigue	Weight loss	all patients	Hamilton (2005)
*			Appetite loss	thrombocytosis	smokers	Hamilton (2005)	*PPV not calculated but noted as 'worthy of referral almost certainly >2% - see NG 12
*			Appetite loss	abnormal spirometry	smokers	Hamilton (2005)	*PPV not calculated but noted as 'worthy of referral almost certainly >2% - see NG 12
*			Thrombocytosis	abnormal spirometry	smokers	Hamilton (2005)	*PPV not calculated but noted as 'worthy of referral almost certainly >2% - see NG 12
*			Haemoptysis	weight loss	smokers	Hamilton (2005)	*PPV not calculated but noted as 'worthy of referral almost certainly >2% - see NG 12
*			Haemoptysis	appetite loss	smokers	Hamilton (2005)	*PPV not calculated but noted as 'worthy of referral almost certainly >2% - see NG 12
*			Haemoptysis	thrombocytosis	smokers	Hamilton (2005)	*PPV not calculated but noted as 'worthy of referral almost certainly >2% - see NG 12
*			Haemoptysis	abnormal spirometry	smokers	Hamilton (2005)	*PPV not calculated but noted as 'worthy of referral almost certainly >2% - see NG 12

## Sheet: Lung refined
Band	PPV	95%CI low	95%CI high	Symptom1	Symptom2	Patient group	Ref	NOTES
≥5	17			Haemoptysis (reported twice)		all patients	Hamilton (2005)
≥5	12			Haemoptysis (reported twice)		smokers	Hamilton (2005)
≥5	>10			Fatigue	abnormal spirometry	smokers	Hamilton (2005)
≥5	>10			Dyspnoea	abnormal spirometry	smokers	Hamilton (2005)
≥5	>10			Chest pain	thrombocytosis	smokers	Hamilton (2005)
≥5	>10			Chest pain	abnormal spirometry	smokers	Hamilton (2005)
≥5	>10			Weight loss	thrombocytosis	smokers	Hamilton (2005)
≥5	>10			Weight loss	abnormal spirometry	smokers	Hamilton (2005)
≥5	>10			Haemoptysis	appetite loss	all patients	Hamilton (2005)
≥5	>10			Haemoptysis	thrombocytosis	all patients	Hamilton (2005)
≥5	>10			Haemoptysis	abnormal spirometry	all patients	Hamilton (2005)
≥5	9.2			Haemoptysis	weight loss	all patients	Hamilton (2005)
≥5	7.6			Chest pain	appetite loss	smokers	Hamilton (2005)
≥5	7.1			Haemoptysis		Patients ≥ 70 years	Hamilton (2005)
≥5	6.9			Haemoptysis	Dyspnoea	smokers	Hamilton (2005)
≥5	6.5			Cough	thrombocytosis	smokers	Hamilton (2005)
≥5	6.1			Weight loss	thrombocytosis	all patients	Hamilton (2005)
≥5	6.1			Haemoptysis	Fatigue	smokers	Hamilton (2005)
≥5	5.5			Dyspnoea	appetite loss	smokers	Hamilton (2005)
≥5	5			Weight loss	appetite loss	smokers	Hamilton (2005)
≥5	5			Haemoptysis	Chest pain	all patients	Hamilton (2005)
3-4.99	4.9			Haemoptysis	Dyspnoea	all patients	Hamilton (2005)
3-4.99	4.5			Haemoptysis		smokers	Hamilton (2005)
3-4.99	4.4			Chest pain	weight loss	smokers	Hamilton (2005)
3-4.99	4.2			Thrombocytosis		smokers	Hamilton (2005)
3-4.99	4.1			Abnormal spirometry		Patients ≥ 70 years	Hamilton (2005)	In Hamilton 2005 all PPVs were higher if aged >70yrs (0.9-2.2%PPV except haemoptysis and abnormal spirometry ) need to get these figures into this table
3-4.99	4.1			Haemoptysis	Chest pain	smokers	Hamilton (2005)
3-4.99	4			Abnormal spirometry		smokers	Hamilton (2005)
3-4.99	4			Fatigue	abnormal spirometry	all patients	Hamilton (2005)
3-4.99	3.9			Haemoptysis	Cough	smokers	Hamilton (2005)
3-4.99	3.83	1.66	8.62	Haemoptysis		all patients	Meta-analysis	Jones (2007, at 3 years), Hippisley-Cox (2011), Iyen-Omofoman (2013)
3-4.99	3.6			Cough	abnormal spirometry	smokers	Hamilton (2005)
3-4.99	3.6			Thrombocytosis	abnormal spirometry	all patients	Hamilton (2005)
3-4.99	3.51	1.61	7.5	Haemoptysis		all patients	Meta-analysis	Jones (2007, at 6 months), Hippisley-Cox (2011), Iyen-Omofoman (2013)
3-4.99	3.3			Haemoptysis	Fatigue	all patients	Hamilton (2005)
3-4.99	3.1			Dyspnoea	weight loss	smokers	Hamilton (2005)
3-4.99	3			Thrombocytosis		Patients 40-69 years	Hamilton (2005)
2-2.99	2.8			Cough	appetite loss	smokers	Hamilton (2005)
2-2.99	2.7			Appetite loss (reported twice)		smokers	Hamilton (2005)
2-2.99	2.7			Appetite loss	abnormal spirometry	all patients	Hamilton (2005)
2-2.99	2.4			Fatigue	thrombocytosis	smokers	Hamilton (2005)
2-2.99	2.4			Dyspnoea	thrombocytosis	smokers	Hamilton (2005)
2-2.99	2.4	1.4	4.1	Haemoptysis		all patients	Hamilton (2005)
2-2.99	2.3			Fatigue	appetite loss	smokers	Hamilton (2005)
2-2.99	2.3			Cough	weight loss	smokers	Hamilton (2005)
2-2.99	2.3			Dyspnoea	abnormal spirometry	all patients	Hamilton (2005)
2-2.99	2.3	1.2	4.4	Weight loss	appetite loss	all patients	Hamilton (2005)
2-2.99	2.2			Dyspnoea	chest pain	smokers	Hamilton (2005)
2-2.99	2.1			Weight loss		smokers	Hamilton (2005)
2-2.99	2			Fatigue	weight loss	smokers	Hamilton (2005)
2-2.99	2	1.1	3.5	Cough	thrombocytosis	all patients	Hamilton (2005)
2-2.99	2	1.2	3.8	Dyspnoea	weight loss	all patients	Hamilton (2005)
2-2.99	2	1.2	3.8	Dyspnoea	appetite loss	all patients	Hamilton (2005)
2-2.99	2			Dyspnoea	thrombocytosis	all patients	Hamilton (2005)
2-2.99	2			Chest pain	thrombocytosis	all patients	Hamilton (2005)
2-2.99	2	1.1	3.5	Haemoptysis	Cough	all patients	Hamilton (2005)
	*			Appetite loss	thrombocytosis	smokers	Hamilton (2005)	*PPV not calculated but noted as 'worthy of referral almost certainly >2% - see NG 12
	*			Appetite loss	abnormal spirometry	smokers	Hamilton (2005)	*PPV not calculated but noted as 'worthy of referral almost certainly >2% - see NG 12
	*			Thrombocytosis	abnormal spirometry	smokers	Hamilton (2005)	*PPV not calculated but noted as 'worthy of referral almost certainly >2% - see NG 12
	*			Haemoptysis	weight loss	smokers	Hamilton (2005)	*PPV not calculated but noted as 'worthy of referral almost certainly >2% - see NG 12
	*			Haemoptysis	appetite loss	smokers	Hamilton (2005)	*PPV not calculated but noted as 'worthy of referral almost certainly >2% - see NG 12
	*			Haemoptysis	thrombocytosis	smokers	Hamilton (2005)	*PPV not calculated but noted as 'worthy of referral almost certainly >2% - see NG 12
	*			Haemoptysis	abnormal spirometry	smokers	Hamilton (2005)	*PPV not calculated but noted as 'worthy of referral almost certainly >2% - see NG 12
1-1.99	1.8			Appetite loss		smokers	Hamilton (2005)
1-1.99	1.8			Fatigue	thrombocytosis	all patients	Hamilton (2005)
1-1.99	1.8	1.1	2.9	Cough	weight loss	all patients	Hamilton (2005)
1-1.99	1.8	1	3.4	Chest pain	weight loss	all patients	Hamilton (2005)
1-1.99	1.8	0.9	3.9	Chest pain	appetite loss	all patients	Hamilton (2005)
1-1.99	1.7			Appetite loss (reported twice)		all patients	Hamilton (2005)
1-1.99	1.7			Weight loss (reported twice)		smokers	Hamilton (2005)
1-1.99	1.6	0.8	3.1	Thrombocytosis		all patients	Hamilton (2005)
1-1.99	1.6	0.9	2.9	Abnormal spirometry		all patients	Hamilton (2005)
1-1.99	1.6	0.9	2.7	Cough	appetite loss	all patients	Hamilton (2005)
1-1.99	1.5			Dyspnoea (reported twice)		smokers	Hamilton (2005)
1-1.99	1.5			Weight loss + abnormal spirometry	abnormal spirometry	all patients	Hamilton (2005)
1-1.99	1.4			Chest pain (reported twice)		smokers	Hamilton (2005)
1-1.99	1.4			Fatigue	dyspnoea	smokers	Hamilton (2005)
1-1.99	1.4			Cough	dyspnoea	smokers	Hamilton (2005)
1-1.99	1.4			Chest pain	abnormal spirometry	all patients	Hamilton (2005)
1-1.99	1.3			Cough (reported twice)		smokers	Hamilton (2005)
1-1.99	1.3			Chest pain		smokers	Hamilton (2005)
1-1.99	1.3			Fatigue	Chest pain	smokers	Hamilton (2005)
1-1.99	1.2			Dyspnoea		smokers	Hamilton (2005)
1-1.99	1.2	0.7	2.3	Weight loss (reported twice)		all patients	Hamilton (2005)
1-1.99	1.2			Appetite loss (reported twice)		all patients	Hamilton (2005)
1-1.99	1.2			Fatigue (reported twice)		smokers	Hamilton (2005)
1-1.99	1.2	0.7	2.3	Weight loss (reported twice)		all patients	Hamilton (2005)
1-1.99	1.2	0.7	2.1	Fatigue	appetite loss	all patients	Hamilton (2005)
1-1.99	1.2	0.6	2.6	Cough	abnormal spirometry	all patients	Hamilton (2005)
1-1.99	1.2	0.9	1.8	Dyspnoea	Chest pain	all patients	Hamilton (2005)
1-1.99	1.1	0.8	1.6	Weight loss		all patients	Hamilton (2005)
1-1.99	1.1			Appetite loss		Patients 40-69 years	Hamilton (2005)
1-1.99	1			Fatigue	cough	smokers	Hamilton (2005)
1-1.99	1	0.6	1.7	Fatigue	Weight loss	all patients	Hamilton (2005)

## Sheet: Lung bands
Band	PPV	95%CI low	95%CI high	Symptom1	Symptom2	Patient group	Ref	NOTES
≥5	17			Haemoptysis (reported twice)		all patients	Hamilton (2005)
≥5	>10			Chest pain	thrombocytosis	smokers	Hamilton (2005)
≥5	>10			Weight loss	thrombocytosis	smokers	Hamilton (2005)
≥5	>10			Haemoptysis	appetite loss	all patients	Hamilton (2005)
≥5	>10			Haemoptysis	thrombocytosis	all patients	Hamilton (2005)
≥5	9.2			Haemoptysis	weight loss	all patients	Hamilton (2005)
≥5	7.6			Chest pain	appetite loss	smokers	Hamilton (2005)
≥5	7.1			Haemoptysis		Patients ≥ 70 years	Hamilton (2005)
≥5	6.9			Haemoptysis	Dyspnoea	smokers	Hamilton (2005)
≥5	6.5			Cough	thrombocytosis	smokers	Hamilton (2005)
≥5	6.1			Weight loss	thrombocytosis	all patients	Hamilton (2005)
≥5	6.1			Haemoptysis	Fatigue	smokers	Hamilton (2005)
≥5	5.5			Dyspnoea	appetite loss	smokers	Hamilton (2005)
≥5	5			Weight loss	appetite loss	smokers	Hamilton (2005)
≥5	5			Haemoptysis	Chest pain	all patients	Hamilton (2005)
3-4.99	4.4			Chest pain	weight loss	smokers	Hamilton (2005)
3-4.99	3.83	1.66	8.62	Haemoptysis		all patients	Meta-analysis	Jones (2007, at 3 years), Hippisley-Cox (2011), Iyen-Omofoman (2013)
3-4.99	3.51	1.61	7.5	Haemoptysis		all patients	Meta-analysis	Jones (2007, at 6 months), Hippisley-Cox (2011), Iyen-Omofoman (2013)
3-4.99	3.1			Dyspnoea	weight loss	smokers	Hamilton (2005)
3-4.99	3			Thrombocytosis		Patients 40-69 years	Hamilton (2005)
2-2.99	2.8			Cough	appetite loss	smokers	Hamilton (2005)
2-2.99	2.7			Appetite loss (reported twice)		smokers	Hamilton (2005)
2-2.99	2.3			Fatigue	appetite loss	smokers	Hamilton (2005)
2-2.99	2.3	1.2	4.4	Weight loss	appetite loss	all patients	Hamilton (2005)
2-2.99	2.2			Dyspnoea	chest pain	smokers	Hamilton (2005)
2-2.99	2.1			Weight loss		smokers	Hamilton (2005)
2-2.99	2	1.2	3.8	Dyspnoea	weight loss	all patients	Hamilton (2005)
2-2.99	2	1.2	3.8	Dyspnoea	appetite loss	all patients	Hamilton (2005)
1-1.99	1.4			Chest pain (reported twice)		smokers	Hamilton (2005)
1-1.99	1.3			Cough (reported twice)		smokers	Hamilton (2005)
1-1.99	1.3			Chest pain		smokers	Hamilton (2005)
1-1.99	1.2			Dyspnoea		smokers	Hamilton (2005)
1-1.99	1.2			Fatigue (reported twice)		smokers	Hamilton (2005)
1-1.99	1.2	0.9	1.8	Dyspnoea	Chest pain	all patients	Hamilton (2005)
1-1.99	1.1	0.8	1.6	Weight loss		all patients	Hamilton (2005)
1-1.99	1.1			Appetite loss		Patients 40-69 years	Hamilton (2005)
1-1.99	1			Fatigue	cough	smokers	Hamilton (2005)

## Sheet: Lung cumulative
Threshold	Symptom1	Symptom2	Patient group
≥5	Cough	thrombocytosis	smokers
≥5	Haemoptysis		Patients ≥ 70 years
≥5	Chest pain	thrombocytosis	smokers
≥5	Weight loss	thrombocytosis	all patients
≥5	Haemoptysis	Dyspnoea	smokers
≥5	Weight loss	appetite loss	smokers
≥5	Haemoptysis (reported twice)		all patients
≥5	Dyspnoea	appetite loss	smokers
≥5	Haemoptysis	Fatigue	smokers
≥5	Haemoptysis	weight loss	all patients
≥5	Haemoptysis	thrombocytosis	all patients
≥5	Haemoptysis	Chest pain	all patients
≥5	Haemoptysis	appetite loss	all patients
≥5	Chest pain	appetite loss	smokers
			totals
≥3	Thrombocytosis		all patients
≥3	Haemoptysis		all patients
≥3	Dyspnoea	weight loss	smokers
≥3	Dyspnoea	appetite loss	smokers
≥3	Chest pain	weight loss	smokers
≥3	Weight loss	appetite loss	smokers
≥3	Chest pain	appetite loss	smokers
≥3	Suspected lung cancer
≥2	Thrombocytosis		all patients
≥2	Dyspnoea	chest pain	smokers
≥2	Weight loss		smokers
≥2	Haemoptysis		all patients
≥2	Cough	appetite loss	smokers
≥2	Dyspnoea	appetite loss	all patients
≥2	Dyspnoea	weight loss	all patients
≥2	Weight loss	appetite loss	all patients
≥2	Fatigue	appetite loss	smokers
≥2	Appetite loss (reported twice)		smokers
≥2	Chest pain	appetite loss	smokers
≥2	Suspected lung cancer
≥1	Dyspnoea		smokers
≥1	Thrombocytosis		all patients
≥1	Cough (reported twice)		smokers
≥1	Chest pain		smokers
≥1	Weight loss		all patients
≥1	Fatigue (reported twice)		smokers
≥1	Fatigue	cough	smokers
≥1	Haemoptysis		all patients
≥1	Dyspnoea	Chest pain	all patients
≥1	Appetite loss		all patients
≥1	Suspected lung cancer		all patients

## Sheet: Upper GI NG12
NG12	Symptom1	Symptom2	Patient group
Consider 2ww referral	upper abdo mass consistent with stomach cancer		all
2ww direct access OGD	dysphagia		all
2ww direct access OGD	weight loss	upper abdo pain	>55yrs
2ww direct access OGD	weight loss	reflux	>55yrs
2ww direct access OGD	weight loss	dyspepsia	>55yrs
non urgent direct access OGD	haematemesis		all
non urgent direct access OGD	treatment resistant dyspepsia		>55yrs
non urgent direct access OGD	upper abdo pain	low haemoglobin	>55yrs
non urgent direct access OGD	thrombocytosis	nausea	>55yrs
non urgent direct access OGD	thrombocytosis	vomiting	>55yrs
non urgent direct access OGD	thrombocytosis	weight loss	>55yrs
non urgent direct access OGD	thrombocytosis	reflux	>55yrs
non urgent direct access OGD	thrombocytosis	dyspepsia	>55yrs
non urgent direct access OGD	thrombocytosis	upper abdo pain	>55yrs
non urgent direct access OGD	nausea/vomiting	weight loss	>55yrs
non urgent direct access OGD	nausea/vomiting	reflux	>55yrs
non urgent direct access OGD	nausea/vomiting	dyspepsia	>55yrs
non urgent direct access OGD	nausea/vomiting	upper abdo pain	>55yrs

## Sheet: Upper GI all
Stomach	Oesophageal	PPV	95%CI low	95% CI high	Symptom1	Symptom2	Patient group	Ref	NOTES
Y	Y	9.8	5.7	20.2	Dysphagia	Dyspepsia	>55yrs	Stapley (2013)	Stapley (2013) reported that all PPVs for symptom combinations in patients < 55 years were < 1%, and that the highest PPV in this age group was for dysphagia, 0.8 (0.4-1.5)%
Y	Y	9.3			Dysphagia	Epigastric pain	>55yrs	Stapley (2013)
Y	Y	9.2	4.4	22.7	Dysphagia	Weight loss	>55yrs	Stapley (2013)
Y	Y	7.3	4.4	13.9	Dysphagia	nausea/vomiting	>55yrs	Stapley (2013)
Y	Y	6.5	3.5	13.5	Dysphagia	Abdominal pain	>55yrs	Stapley (2013)
Y		6.2	5.7	6.7	Dysphagia		Men	Collins (2012)
Y	Y	6.1	3.2	13.2	Dysphagia	Raised platelets	>55yrs	Stapley (2013)
Y	Y	5.8	3.5	10.8	Dysphagia	Chest pain	>55yrs	Stapley (2013)
	Y	5.11	3.7	7.01	Dysphagia		All patients	Meta-analysis	Collins (2012) Esfandyari (2002) Hippisley-Cox (2011) Jones (2007) at 3 years
Y	Y	5	3.3	8.4	Dysphagia	Reflux	>55yrs	Stapley (2013)
	Y	4.96	3.49	7.01	Dysphagia		All patients	Meta-analysis	Collins (2012) Esfandyari (2002) Hippisley-Cox (2011) Jones (2007) at 6 months
Y		4.8	4.3	5.9	Dysphagia		>55yrs	Stapley (2013)
Y	Y	4.6	3.4	6.6	Dysphagia	Low haemoglobin	>55yrs	Stapley (2013)
Y	Y	4.2	2.7	7.2	Constipation	Dysphagia	>55yrs	Stapley (2013)
Y	Y	4.2	1.8	11	Epigastric pain	Weight loss	>55yrs	Stapley (2013)
Y		3.6	1.58	8.01	Dysphagia		All patients	Meta-analysis	Collins (2012) Esfandyari (2002) Hippisley-Cox (2011) Jones (2007)
Y	Y	3.1	1.5	6.7	Reflux	Weight loss	>55yrs	Stapley (2013)
Y	Y	2.8	1.7	4.8	Nausea/vomiting	Weight loss	>55yrs	Stapley (2013)
Y		2.5	2.2	2.8	Dysphagia		Women	Collins (2012)
Y	Y	2.3	1.9	2.7	Haematemesis		All patients	Hippisley-Cox (2011)
Y	Y	2.3	1.5	3.5	Nausea/vomiting	Reflux	>55yrs	Stapley (2013)
Y	Y	2.1	1.3	3.5	Dyspepsia	Weight loss	>55yrs	Stapley (2013)
Y	Y	1.9	1	3.8	Epigastric pain	Raised platelets	>55yrs	Stapley (2013)
Y	Y	1.8	1.1	3	Weight loss	Raised platelets	>55yrs	Stapley (2013)
Y		1.7	0.6	4.7	Dyspepsia		Women	Jaskiewicz (1991)
Y	Y	1.6	1.1	2.2	Epigastric pain	Low haemoglobin	>55yrs	Stapley (2013)
Y	Y	1.6	0.9	2.9	Reflux	Raised platelets	>55yrs	Stapley (2013)
Y	Y	1.5	1.1	1.9	Anaemia		Men	Collins (2012)
Y	Y	1.5	1	2.4	Epigastric pain	Reflux	>55yrs	Stapley (2013)
Y	Y	1.4	1.2	1.8	Haematemesis		Men	Collins (2012)
Y	Y	1.4	1	2	Dyspepsia	Epigastric pain	>55yrs	Stapley (2013)
Y	Y	1.4	1	2.1	Nausea/vomiting	Raised platelets	>55yrs	Stapley (2013)
Y	Y	1.4	0.9	2.2	Dyspepsia	Raised platelets	>55yrs	Stapley (2013)
Y	Y	1.4	0.9	2.2	Abdominal pain	Weight loss	>55yrs	Stapley (2013)
Y	Y	1.4	0.8	2.3	Constipation	Epigastric pain	>55yrs	Stapley (2013)
Y	Y	1.4	0.04	4.36	Dyspepsia	Dysphagia	All patients	Meineche-Schmidt (2002)
Y	Y	1.37	0.35	4.28	Dyspepsia	Weight loss	All patients	Meineche-Schmidt (2002)
Y	Y	1.3	0.9	1.8	Dyspepsia	nausea/vomiting	>55yrs	Stapley (2013)
Y	Y	1.3	0.9	2	Nausea/vomiting	Epigastric pain	>55yrs	Stapley (2013)
Y	Y	1.2	1	1.5	Dyspepsia (reported ≥ twice)		>55yrs	Stapley (2013)
Y		1.2	1	1.4	Weight loss		All patients	Hippisley-Cox (2011)
Y	Y	1.16	0.2	4.6	Reflux-like dyspepsia		All patients	Hansen (1998)
	Y	1.1	0.8	1.5	Appetite loss		All patients	Hippisley-Cox (2011)
Y	Y	1.1	0.8	1.7	Constipation	Weight loss	>55yrs	Stapley (2013)
Y		1.1	0.8	1.5	Appetite loss		All patients	Hippisley-Cox (2011)
Y	Y	1.1	0.7	1.8	Chest pain	Weight loss	>55yrs	Stapley (2013)
Y		1.09	0.67	1.77	Anaemia		All patients	Meta-analysis	Collins (2012) Droogendijk (2011) Farrus Palou (2000) Hippisley-Cox (2011) Stellon (1997) Yates (2004)
Y	Y	1	0.9	1.2	Weight loss		Men	Collins (2012)
	Y	1	0.8	1.2	Haematemesis		All patients	Collins (2012)
Y	Y	1	0.8	1.2	Nausea/vomiting reported ≥ twice		>55yrs	Stapley (2013)
Y	Y	1	0.8	1.3	Dyspepsia	Low haemoglobin	>55yrs	Stapley (2013)
Y	Y	1	0.8	1.3	Weight loss	Low haemoglobin	>55yrs	Stapley (2013)
Y		1	0.8	1.2	Haematemesis		All patients	Collins (2012)
Y	Y	1	0.7	1.5	Appetite loss		Men	Collins (2012)
Y	Y	1	0.7	1.2	Dyspepsia	Abdominal pain	>55yrs	Stapley (2013)
	Y	0.94	0.54	1.64	Anaemia		All patients	Meta-analysis	Collins (2012) Droogendijk (2011) Farrus Palou (2000) Hippisley-Cox (2011) Stellon (1997) Yates (2004)
Y		0.65	0.33	1.3	Dyspepsia		All patients	Meta-analysis	Brignioli (1997) Duggan (2008) Edenholm (1985) Hallissey (1990) Hansen (1998) Heikkinen (1995) Jaskiewicz (1991) Kagevi (1989) Meineche-Schmidt (2002) Thomson (2003) Vakil (2009)
Y		0.34	0.16	0.71	Abdominal pain		All patients	Meta-analysis	Collins (2012) Hippisley-Cox (2011) Møllmann (1981)
	Y	0.25	0.13	0.5	Dyspepsia		All patients	Meta-analysis	Brignioli (1997) Duggan (2008) Edenholm (1985) Hallissey (1990) Hansen (1998) Heikkinen (1995) Jaskiewicz (1991) Kagevi (1989) Meineche-Schmidt (2002) Thomson (2003) Vakil (2009)
	Y	0.23	0.14	0.36	Abdominal pain		All patients	Meta-analysis	Collins (2012) Hippisley-Cox (2011) Møllmann (1981)

## Sheet: Upper GI refined
Stomach	Oesophageal	Band	PPV	95%CI low	95% CI high	Symptom1	Symptom2	Patient group	Ref	NOTES
Y	Y	≥5	9.8	5.7	20.2	Dysphagia	Dyspepsia	>55yrs	Stapley (2013)	Stapley (2013) reported that all PPVs for symptom combinations in patients < 55 years were < 1%, and that the highest PPV in this age group was for dysphagia, 0.8 (0.4-1.5)%
Y	Y	≥5	9.3			Dysphagia	Epigastric pain	>55yrs	Stapley (2013)
Y	Y	≥5	9.2	4.4	22.7	Dysphagia	Weight loss	>55yrs	Stapley (2013)
Y	Y	≥5	7.3	4.4	13.9	Dysphagia	nausea/vomiting	>55yrs	Stapley (2013)
Y	Y	≥5	6.5	3.5	13.5	Dysphagia	Abdominal pain	>55yrs	Stapley (2013)
Y		≥5	6.2	5.7	6.7	Dysphagia		Men	Collins (2012)
Y	Y	≥5	6.1	3.2	13.2	Dysphagia	Raised platelets	>55yrs	Stapley (2013)
Y	Y	≥5	5.8	3.5	10.8	Dysphagia	Chest pain	>55yrs	Stapley (2013)
	Y	≥5	5.11	3.7	7.01	Dysphagia		All patients	Meta-analysis	Collins (2012) Esfandyari (2002) Hippisley-Cox (2011) Jones (2007) at 3 years
Y	Y	≥5	5	3.3	8.4	Dysphagia	Reflux	>55yrs	Stapley (2013)
	Y	3-4.99	4.96	3.49	7.01	Dysphagia		All patients	Meta-analysis	Collins (2012) Esfandyari (2002) Hippisley-Cox (2011) Jones (2007) at 6 months
Y		3-4.99	4.8	4.3	5.9	Dysphagia		>55yrs	Stapley (2013)
Y	Y	3-4.99	4.6	3.4	6.6	Dysphagia	Low haemoglobin	>55yrs	Stapley (2013)
Y	Y	3-4.99	4.2	2.7	7.2	Constipation	Dysphagia	>55yrs	Stapley (2013)
Y	Y	3-4.99	4.2	1.8	11	Epigastric pain	Weight loss	>55yrs	Stapley (2013)
Y		3-4.99	3.6	1.58	8.01	Dysphagia		All patients	Meta-analysis	Collins (2012) Esfandyari (2002) Hippisley-Cox (2011) Jones (2007)
Y	Y	3-4.99	3.1	1.5	6.7	Reflux	Weight loss	>55yrs	Stapley (2013)
Y	Y	2-2.99	2.8	1.7	4.8	Nausea/vomiting	Weight loss	>55yrs	Stapley (2013)
Y		2-2.99	2.5	2.2	2.8	Dysphagia		Women	Collins (2012)
Y	Y	2-2.99	2.3	1.9	2.7	Haematemesis		All patients	Hippisley-Cox (2011)
Y	Y	2-2.99	2.3	1.5	3.5	Nausea/vomiting	Reflux	>55yrs	Stapley (2013)
Y	Y	2-2.99	2.1	1.3	3.5	Dyspepsia	Weight loss	>55yrs	Stapley (2013)
Y	Y	1-1.99	1.9	1	3.8	Epigastric pain	Raised platelets	>55yrs	Stapley (2013)
Y	Y	1-1.99	1.8	1.1	3	Weight loss	Raised platelets	>55yrs	Stapley (2013)
Y		1-1.99	1.7	0.6	4.7	Dyspepsia		Women	Jaskiewicz (1991)
Y	Y	1-1.99	1.6	1.1	2.2	Epigastric pain	Low haemoglobin	>55yrs	Stapley (2013)
Y	Y	1-1.99	1.6	0.9	2.9	Reflux	Raised platelets	>55yrs	Stapley (2013)
Y	Y	1-1.99	1.5	1.1	1.9	Anaemia		Men	Collins (2012)
Y	Y	1-1.99	1.5	1	2.4	Epigastric pain	Reflux	>55yrs	Stapley (2013)
Y	Y	1-1.99	1.4	1.2	1.8	Haematemesis		Men	Collins (2012)
Y	Y	1-1.99	1.4	1	2	Dyspepsia	Epigastric pain	>55yrs	Stapley (2013)
Y	Y	1-1.99	1.4	1	2.1	Nausea/vomiting	Raised platelets	>55yrs	Stapley (2013)
Y	Y	1-1.99	1.4	0.9	2.2	Dyspepsia	Raised platelets	>55yrs	Stapley (2013)
Y	Y	1-1.99	1.4	0.9	2.2	Abdominal pain	Weight loss	>55yrs	Stapley (2013)
Y	Y	1-1.99	1.4	0.8	2.3	Constipation	Epigastric pain	>55yrs	Stapley (2013)
Y	Y	1-1.99	1.4	0.04	4.36	Dyspepsia	Dysphagia	All patients	Meineche-Schmidt (2002)
Y	Y	1-1.99	1.37	0.35	4.28	Dyspepsia	Weight loss	All patients	Meineche-Schmidt (2002)
Y	Y	1-1.99	1.3	0.9	1.8	Dyspepsia	nausea/vomiting	>55yrs	Stapley (2013)
Y	Y	1-1.99	1.3	0.9	2	Nausea/vomiting	Epigastric pain	>55yrs	Stapley (2013)
Y	Y	1-1.99	1.2	1	1.5	Dyspepsia (reported ≥ twice)		>55yrs	Stapley (2013)
Y		1-1.99	1.2	1	1.4	Weight loss		All patients	Hippisley-Cox (2011)
Y	Y	1-1.99	1.16	0.2	4.6	Reflux-like dyspepsia		All patients	Hansen (1998)
	Y	1-1.99	1.1	0.8	1.5	Appetite loss		All patients	Hippisley-Cox (2011)
Y	Y	1-1.99	1.1	0.8	1.7	Constipation	Weight loss	>55yrs	Stapley (2013)
Y	Y	1-1.99	1.1	0.7	1.8	Chest pain	Weight loss	>55yrs	Stapley (2013)
Y		1-1.99	1.09	0.67	1.77	Anaemia		All patients	Meta-analysis	Collins (2012) Droogendijk (2011) Farrus Palou (2000) Hippisley-Cox (2011) Stellon (1997) Yates (2004)
Y	Y	1-1.99	1	0.9	1.2	Weight loss		Men	Collins (2012)
	Y	1-1.99	1	0.8	1.2	Haematemesis		All patients	Collins (2012)
Y	Y	1-1.99	1	0.8	1.2	Nausea/vomiting reported ≥ twice		>55yrs	Stapley (2013)
Y	Y	1-1.99	1	0.8	1.3	Dyspepsia	Low haemoglobin	>55yrs	Stapley (2013)
Y	Y	1-1.99	1	0.8	1.3	Weight loss	Low haemoglobin	>55yrs	Stapley (2013)
Y		1-1.99	1	0.8	1.2	Haematemesis		All patients	Collins (2012)
Y	Y	1-1.99	1	0.7	1.5	Appetite loss		Men	Collins (2012)
Y	Y	1-1.99	1	0.7	1.2	Dyspepsia	Abdominal pain	>55yrs	Stapley (2013)
	Y		0.94	0.54	1.64	Anaemia		All patients	Meta-analysis	Collins (2012) Droogendijk (2011) Farrus Palou (2000) Hippisley-Cox (2011) Stellon (1997) Yates (2004)
Y			0.65	0.33	1.3	Dyspepsia		All patients	Meta-analysis	Brignioli (1997) Duggan (2008) Edenholm (1985) Hallissey (1990) Hansen (1998) Heikkinen (1995) Jaskiewicz (1991) Kagevi (1989) Meineche-Schmidt (2002) Thomson (2003) Vakil (2009)
Y			0.34	0.16	0.71	Abdominal pain		All patients	Meta-analysis	Collins (2012) Hippisley-Cox (2011) Møllmann (1981)
	Y		0.25	0.13	0.5	Dyspepsia		All patients	Meta-analysis	Brignioli (1997) Duggan (2008) Edenholm (1985) Hallissey (1990) Hansen (1998) Heikkinen (1995) Jaskiewicz (1991) Kagevi (1989) Meineche-Schmidt (2002) Thomson (2003) Vakil (2009)
	Y		0.23	0.14	0.36	Abdominal pain		All patients	Meta-analysis	Collins (2012) Hippisley-Cox (2011) Møllmann (1981)

## Sheet: Upper GI bands
Stomach	Oesophageal	Band	PPV	95%CI low	95% CI high	Symptom1	Symptom2	Patient group	Ref	NOTES
	Y	≥5	5.11	3.7	7.01	Dysphagia		All patients	Meta-analysis	Collins (2012) Esfandyari (2002) Hippisley-Cox (2011) Jones (2007) at 3 years
Y	Y	3-4.99	4.2	1.8	11	Epigastric pain	Weight loss	>55yrs	Stapley (2013)
Y		3-4.99	3.6	1.58	8.01	Dysphagia		All patients	Meta-analysis	Collins (2012) Esfandyari (2002) Hippisley-Cox (2011) Jones (2007)
Y	Y	3-4.99	3.1	1.5	6.7	Reflux	Weight loss	>55yrs	Stapley (2013)
Y	Y	2-2.99	2.8	1.7	4.8	Nausea/vomiting	Weight loss	>55yrs	Stapley (2013)
Y	Y	2-2.99	2.3	1.9	2.7	Haematemesis		All patients	Hippisley-Cox (2011)
Y	Y	2-2.99	2.3	1.5	3.5	Nausea/vomiting	Reflux	>55yrs	Stapley (2013)
Y	Y	2-2.99	2.1	1.3	3.5	Dyspepsia	Weight loss	>55yrs	Stapley (2013)
Y	Y	1-1.99	1.9	1	3.8	Epigastric pain	Raised platelets	>55yrs	Stapley (2013)
Y	Y	1-1.99	1.6	1.1	2.2	Epigastric pain	Low haemoglobin	>55yrs	Stapley (2013)
Y	Y	1-1.99	1.6	0.9	2.9	Reflux	Raised platelets	>55yrs	Stapley (2013)
Y	Y	1-1.99	1.5	1	2.4	Epigastric pain	Reflux	>55yrs	Stapley (2013)
Y	Y	1-1.99	1.4	1	2	Dyspepsia	Epigastric pain	>55yrs	Stapley (2013)
Y	Y	1-1.99	1.4	1	2.1	Nausea/vomiting	Raised platelets	>55yrs	Stapley (2013)
Y	Y	1-1.99	1.4	0.9	2.2	Dyspepsia	Raised platelets	>55yrs	Stapley (2013)
Y	Y	1-1.99	1.4	0.9	2.2	Abdominal pain	Weight loss	>55yrs	Stapley (2013)
Y	Y	1-1.99	1.4	0.8	2.3	Constipation	Epigastric pain	>55yrs	Stapley (2013)
Y	Y	1-1.99	1.3	0.9	1.8	Dyspepsia	nausea/vomiting	>55yrs	Stapley (2013)
Y	Y	1-1.99	1.3	0.9	2	Nausea/vomiting	Epigastric pain	>55yrs	Stapley (2013)
Y	Y	1-1.99	1.2	1	1.5	Dyspepsia (reported ≥ twice)		>55yrs	Stapley (2013)
Y		1-1.99	1.2	1	1.4	Weight loss		All patients	Hippisley-Cox (2011)
Y	Y	1-1.99	1.16	0.2	4.6	Reflux-like dyspepsia		All patients	Hansen (1998)
	Y	1-1.99	1.1	0.8	1.5	Appetite loss		All patients	Hippisley-Cox (2011)
Y		1-1.99	1.09	0.67	1.77	Anaemia		All patients	Meta-analysis	Collins (2012) Droogendijk (2011) Farrus Palou (2000) Hippisley-Cox (2011) Stellon (1997) Yates (2004). PPVs across meta-analysis for oesophagus and stomach subsequently combined.
Y	Y	1-1.99	1	0.8	1.2	Nausea/vomiting reported ≥ twice		>55yrs	Stapley (2013)
Y	Y	1-1.99	1	0.8	1.3	Dyspepsia	Low haemoglobin	>55yrs	Stapley (2013)
Y	Y	1-1.99	1	0.7	1.2	Dyspepsia	Abdominal pain	>55yrs	Stapley (2013)
	Y		0.94	0.54	1.64	Anaemia		All patients	Meta-analysis	Collins (2012) Droogendijk (2011) Farrus Palou (2000) Hippisley-Cox (2011) Stellon (1997) Yates (2004)
Y			0.65	0.33	1.3	Dyspepsia		All patients	Meta-analysis	Brignioli (1997) Duggan (2008) Edenholm (1985) Hallissey (1990) Hansen (1998) Heikkinen (1995) Jaskiewicz (1991) Kagevi (1989) Meineche-Schmidt (2002) Thomson (2003) Vakil (2009). PPVs across meta-analysis for oesophagus and stomach subsequently combined.
Y			0.34	0.16	0.71	Abdominal pain		All patients	Meta-analysis	Collins (2012) Hippisley-Cox (2011) Møllmann (1981)
	Y		0.25	0.13	0.5	Dyspepsia		All patients	Meta-analysis	Brignioli (1997) Duggan (2008) Edenholm (1985) Hallissey (1990) Hansen (1998) Heikkinen (1995) Jaskiewicz (1991) Kagevi (1989) Meineche-Schmidt (2002) Thomson (2003) Vakil (2009)
	Y		0.23	0.14	0.36	Abdominal pain		All patients	Meta-analysis	Collins (2012) Hippisley-Cox (2011) Møllmann (1981)

[truncated: 46 more sheets: Upper GI cumulative, Pancreas NG12, Pancreas all, Pancreas refined, Pancreas bands, Pancreas cumulative, Colorectal NG12, Colorectal all, Colorectal refined, Colorectal bands, Colorectal cumulative, Breast NG12, Breast all, Breast refined, Breast bands, Breast cumulative, Ovary NG12, Ovary all, Ovary refined, Ovary bands …]
