# Supplementary material for: The impact of changing risk thresholds on the number of people in England eligible for urgent investigation for possible cancer: an observational cross-sectional study
Source: Br J Cancer. 2021 Sep 16;125(11):1593–7. doi: 10.1038/s41416-021-01541-4 (PMC8445014; doi:10.1038/s41416-021-01541-4)
Supplement: Supplementary file 2 — Appendix B [file 41416_2021_1541_MOESM2_ESM.xlsx]

## Sheet: Information
This Excel file contains codes used to identify specific symptoms within the Clinical Practice Research DataLink
The certainty column refers to the certainty that the code represents the symptom

## Sheet: abnormalchestxray
medcode	readcode	desc	icd	abnormalchestxray	certainty_abnormalchestXray
664	5353.00	Standard chest X-ray abnormal		1	1
15352	5362.00	Soft tiss.X-ray chest abnormal		1	1

## Sheet: appetiteloss
medcode	readcode	desc	icd	appetiteloss	certainty_appetiteloss
912	R030.00	[D]Anorexia	R630	1	3
1855	R030000	[D]Appetite loss	R630	1	1
6607	1612.12	Loss of appetite - symptom		1	1
7608	1612.00	Appetite loss - anorexia		1	1
7744	1612.11	Anorexia symptom		1	3
13081	1615.00	Reduced appetite		1	1
17203	Eu50y12	[X]Psychogenic loss of appetite	F508	1	1
22820	E275600	Non-organic loss of appetite		1	1
25189	ZC11.00	Restricting food intake		1	1
53746	R030z00	[D]Anorexia NOS	R630	1	1

## Sheet: ascites
medcode	readcode	desc	icd	ascites	certainty_ascites
1508	R095.00	[D]Ascites	R18	1	1
3503	7H2B200	Drainage of ascites NEC		1	1
8154	B576200	Malignant ascites	C786	1	1
13575	4F32.00	Ascitic fluid: malignant cells		1	1
14274	4F12.00	Ascitic fluid exam. normal		1	1
14275	4F...00	Ascitic fluid examination		1	1
16113	25O..00	O/E - ascites		1	1
19438	7H2B000	Paracentesis abdominis for ascites		1	1
25337	G86y100	Chylous ascites	I898	1	3
29009	R095000	[D]Fluid in peritoneal cavity	R18	1	1
37930	R095z00	[D]Ascites NOS	R18	1	1
41858	4F3..00	Ascitic fluid microscopy		1	1
44222	7H2B100	Peritoneal to venous drainage for ascites		1	3
48138	7H2B113	Insertion of peritoneal to venous shunt for ascites		1	3
50130	J56y100	Chronic peritoneal effusion	R18	1	2
50376	R125.00	[D]Peritoneal fluid abnormal	R859	1	1
52567	4JL4.11	Ascitic fluid for C/S		1	1
52838	25O4.00	O/E -ascites-shifting dullness		1	1
58736	25OZ.00	O/E - ascites NOS		1	1
61782	4JL4.00	Ascitic fluid for organism		1	1
62393	4JL5.00	Peritoneal fluid for organism		1	1
63281	4F5..00	Ascitic fluid cell count		1	1
65129	4F1Z.00	Ascitic fluid gen. exam. NOS		1	1
72677	4F1..00	Ascitic fluid exam. - general		1	1
73004	4FZ..00	Ascitic fluid exam. NOS		1	1
73305	25O3.00	O/E-ascites-fluid thrill shown		1	1
94678	4F2Z.00	Ascitic fluid appearance NOS		1	1
95845	4F43.00	Ascitic fluid lactate dehydrogenase level		1	1
95846	4F46.00	Ascitic fluid protein level		1	1
98095	4F35.00	Ascitic fluid: organisms		1	1
98428	4F11.00	Ascitic fluid sent for exam.		1	1
98986	25O2.00	O/E - ascites - dipping shown		1	1
99253	4F13.00	Ascitic fluid exam. abnormal		1	1
99814	4F4..00	Ascitic fluid chemistry		1	1
101413	4F21.00	Ascitic fluid clear		1	1
101500	4F2..00	Ascitic fluid appearance		1	1
107314	4F45.00	Ascitic fluid glucose level		1	1

## Sheet: bleedrectal
medcode	readcode	desc	icd	bleedrectal	certainty_bleedrectal
621	J573011	Rectal bleeding	K625	1	1
1642	J68z.11	GIB - Gastrointestinal bleeding	K922	1	3
2150	J68z100	Intestinal haemorrhage NOS	K922	1	3
2832	G848000	Bleeding haemorrhoids NOS	I848	1	2
2873	J681.11	Blood in stool	K921	1	1
3053	4794.00	Faecal occult blood: positive		1	3
3097	J68..00	Gastrointestinal haemorrhage	K922	1	3
3872	J573.11	Bleeding PR	K625	1	1
4636	J68zz00	Gastrointestinal tract haemorrhage NOS	K922	1	3
5462	19E6.00	Blood in faeces		1	1
6151	19E6.11	Blood in faeces symptom		1	1
6554	J573012	PRB - Rectal bleeding	K625	1	1
6574	J573000	Rectal haemorrhage	K625	1	1
9968	19ED.00	Blood on toilet paper		1	1
11698	196C.00	Painless rectal bleeding		1	1
11718	196B.00	Painful rectal bleeding		1	1
12471	J68z.00	Gastrointestinal haemorrhage unspecified	K922	1	3
14256	4762.11	Blood in faeces		1	1
19271	J573.00	Haemorrhage of rectum and anus	K625	1	1
20859	J681.13	Blood in stools altered	K921	1	3
27862	J681.12	Altered blood in stools	K921	1	3
32446	J573100	Anal haemorrhage	K625	1	1
40901	4793.00	Faecal occult blood: trace		1	1
44004	4762.00	Faeces: fresh blood present		1	1
45911	19EG.00	Blood on pants		1	1
46479	J573z00	Haemorrhage of rectum and anus NOS	K625	1	1
61761	Q414200	Perinatal rectal haemorrhage	P542	0	3
104124	8HTE000	Referral to rectal bleeding clinic		1	3

## Sheet: bloating
medcode	readcode	desc	icd	bloating	certainty_distension
5150	R073400	[D]Bloating	R14	1	1
5821	19B..12	Bloating symptom		1	1
29567	19A2.00	Abdomen feels bloated		1	1

## Sheet: breastother
medcode	desc	breastother	readcode	icd	certainty_breastother
1730	Disorders of breast	1	K3...00	N60-N64	3
14999	Inflammatory breast disease	1			3
17115	Induration of breast	1			3
22475	Contour of breast distorted	1			3
25021	Deformation of breast	1			3
25753	O/E - ulcer on breast	1			3
48280	Chronic nonpuerperal breast abscess	1			3
54827	O/E - ulcerated breast lesion	1	26B8.00		3
72237	Chronic subareolar nonpuerperal abscess	1			3

## Sheet: breastskin
medcode	desc	breastskin	certainty_breastskin	readcode
10920	Nipple eczema	1	1	26C4.00
12300	[M]Paget's disease, mammary	1	1	BB9J.00
12480	[M]Paget's disease and intraductal carcinoma of breast	1	1	BB9K000
14999	Inflammatory breast disease	1	1	K310.00
17115	Induration of breast	1	1	K317200
31252	O/E - peau d'orange	1	1	26B4.00
42542	[M]Paget's disease and infiltrating breast duct carcinoma	1	1	BB9K.00
51266	Skin thickening of breast	1	2	K317700
54827	O/E - ulcerated breast lesion	1	2	26B8.00
60803	[M]Paget's disease, breast	1	1	BB9J.11

## Sheet: changetestis
medcode	readcode	desc	icd	changetestis	certainty_changetestis
1475	K28yu11	Testicular swelling NOS	N508	1	1
2015	2654.00	O/E - testicular swelling		1	1
4322	265..00	O/E - scrotal swelling		1	1
6162	265..12	O/E - testicular swelling		1	1
7289	R08z300	[D]Swelling of scrotum	N508	1	1
16571	2652.00	O/E -scrotal swelling-transill		1	3
24134	265Z.00	O/E - scrotal swelling NOS		1	1
31624	K28y500	Hypertrophy of testis	N508	1	1
32658	265D.00	O/E - right scrotal swelling		1	1
40769	265E.00	O/E - left scrotal swelling		1	1
44878	K289.00	Male genital organ oedema	N508	1	3
50437	2653.00	O/E -scrotal swell.no transill		1	1
58737	K28y200	Hypertrophy of scrotum	N508	1	1
59660	K28y400	Fibrosis of testis	N508	1	3
102278	1D25000	C/O scrotal swelling		1	1

## Sheet: chestsign
medcode	readcode	desc	icd	chestsign	certainty_chestsign
947	H51z.00	Pleural effusion NOS	J90	1	1
7593	H51y700	Malignant pleural effusion	C782	1	1
8370	H580.12	Collapse of lung	J981	1	1
9559	H51zz00	Pleural effusion NOS	J90	1	1
9855	23E4.11	O/E - collapse - lung		1	1
11614	23B2.00	O/E - bronchial breathing		1	2
12520	R067000	[D]Percussion of chest abnormal	R098	1	2
18081	H51yz00	Other pleural effusion	J90	1	1
19937	R067z00	[D]Abnormal chest sounds NOS	R098	1	2
20107	R067.00	[D]Abnormal chest sounds	R098	1	2
30065	H51y.00	Other pleural effusion excluding mention of tuberculosis	J90	1	1
52850	Hyu7000	[X]Pleural effusion in conditions classified elsewhere	J91	1	1

[truncated: 69 more sheets: cibh, clubbing, constipation, cough, diarrhoea, dischvag, distension, dreprostate, dvt, dyspepsia, dysphagia, dysuria, epiepiorch, erectdys, fatigue, frequency, groinpain, haematemesis, haematuria, haematuriamacro …]
